# Supplementary material for: Effect of Low- and High-Sulfur-Containing Amino Acid Inclusion in Diets Fed to Primiparous Sows in Late Gestation on Pre-Partum Nitrogen Retention and Offspring Pre- and Post-Weaning Growth Performance
Source: Animals (Basel). 2024 Dec 20;14(24):3681. doi: 10.3390/ani14243681 (PMC11672852; doi:10.3390/ani14243681)
Supplement: Supplementary file 1 [file animals-14-03681-s001.zip]

Archive with 1 entries (1 files):
- animals-3382549-supplementary.xlsx
