# Supplementary material for: Effect of Low- and High-Sulfur-Containing Amino Acid Inclusion in Diets Fed to Primiparous Sows in Late Gestation on Pre-Partum Nitrogen Retention and Offspring Pre- and Post-Weaning Growth Performance
Source: Animals (Basel). 2024 Dec 20;14(24):3681. doi: 10.3390/ani14243681 (PMC11672852; doi:10.3390/ani14243681)
Supplement: Supplementary file 1 [file animals-14-03681-s001.zip › animals-3382549-supplementary.xlsx]

## Sheet: N retention
number	sow	rep	diet	Total urine excretion, kg/d	Fecal N excretion, g/d	retention, g	retention %	Total N excretion
1	9822	1	0.29	31.178	26.168	18.061	30.482	41.189
2	9861	2	0.29	41.248	23.573	23.153	39.077	36.097
3	9891	3	0.29	20.274	24.143	21.487	36.264	37.763
4	9935	4	0.29	5.989	24.084	15.738	26.562	43.512
5	9943	5	0.29	8.858	23.15	15.664	26.436	43.586
6	9961	6	0.29	25.826	20.769	26.857	45.328	32.393
7	9964	7	0.29	4.259	21.762	23.096	38.981	36.154
8	9971	8	0.29	15.907	24.384	10.902	18.4	48.348
9	9982	9	0.29	5.849	25.555	18.61	31.41	40.64
10	10000	10	0.29	5.032	27.114	21.573	36.409	37.677
11	10003	11	0.29	29.62	21.749	17.261	29.133	41.989
12	10009	12	0.29	22.364	26.315	13.73	23.174	45.52
13	10037	13	0.29	14.14	22.685	21.117	35.641	38.133
14	10040	14	0.29	4.686	26.113	22.474	37.931	36.776
15	10063	15	0.29	8.361	18.78	19.094	32.226	40.156
16	9784	1	0.92	32.533	26.974	28.475	36.159	50.275
17	9888	2	0.92	24.789	22.773	27.036	34.331	51.714
18	9911	3	0.92	13.122	24.925	24.718	31.388	54.032
19	9916	4	0.92	13.691	29.116	33.115	42.051	45.635
20	9940	5	0.92	10.564	25.696	19.584	24.869	59.166
21	9959	6	0.92	15.982	26.742	27.883	35.408	50.867
22	9984	7	0.92	98.917	27.279	32.984	41.884	45.766
23	9985	8	0.92	48.016	27.402	30.747	39.044	48.003
24	9992	9	0.92	19.216	26.992	35.632	45.247	43.118
25	10011	10	0.92	11.893	29.096	15.514	19.701	63.236
26	10012	11	0.92	9.061	25.769	26.767	33.99	51.983
27	10021	12	0.92	15.473	26.625	26.764	33.987	51.986

## Sheet: lactation performance
number	sow	rep	diet	Sow body weight at farrowing, kg	Sow body weight at weaning, kg	Sow body weight change, kg	Sow average daily feed intake, kg	Sow backfat change from gestation to farrowing	Sow backfat change from farrowing to weaning	Born alive, no.	Stillborns, no.	Mummies, no.	Litter size after standardization	Litter size at weaning	Body weight at birth, kg	Body weight at weaning, kg	Overall average daily gain, kg
1	9822	1	0.29	0.29	192	185	7	5.87833	2	14	1	0	13	12	1.44692	6.354	0.247857
2	9861	2	0.29	0.29	204	175	29	5.37402	-2	16	3	0	14	12	1.646	7.976	0.245385
3	9891	3	0.29	0.29	189	151	38	4.88814	-5	17	0	0	15	14	1.30941	7.275	0.262963
4	9935	4	0.29	0.29	200	178	22	4.66746	-1	15	0	0	10	10	1.52067	6.7	0.1925
5	9943	5	0.29	0.29	198	185	13	4.68346	0	11	3	0	10	10	1.57636	6.14	0.244167
6	9961	6	0.29	0.29	194	172	22	3.65524	-2	11	2	1	10	9	1.48818	6.83	0.263125
7	9964	7	0.29	0.29	205	169	36	4.89694	-3	14	1	0	13	12	1.58786	7.47	0.309259
8	9971	8	0.29	0.29	188	170	18	5.56873	-5	16	2	0	15	15	1.52875	5.996	0.338542
9	9982	9	0.29	0.29	213	201	12	4.44628	-2	18	0	0	16	6	1.38167	7.483	0.25141
10	10000	10	0.29	0.29	195	170	25	4.12769	-1	11	1	1	10	10	1.65	6.855	0.25375
11	10003	11	0.29	0.29	216	199	17	4.50083	-2	14	2	0	13	9	1.10571	5.238	0.322273
12	10009	12	0.29	0.29	196	173	23	4.54272	0	7	3	0	10	10	1.68714	7.7	0.296667
13	10037	13	0.29	0.29	190	174	16	5.53501	1	15	1	1	13	13	1.50267	6.688	0.242262
14	10040	14	0.29	0.29	184	167	17	4.74709	1	17	0	0	16	15	1.47	5.103	0.188667
15	10063	15	0.29	0.29	204	187	17	5.26526	1	14	1	0	13	10	1.43	8.025	0.243125
16	9784	1	0.92	0.92	185	166	19	4.7768	-1	13	0	0	12	11	1.54308	6.35	0.239011
17	9888	2	0.92	0.92	193	182	11	3.82749	-3	13	2	0	12	10	1.47923	6.78	0.23
18	9911	3	0.92	0.92	.	.	.	.	.	11	8	0	.	.	1.37556	.	0.28
19	9916	4	0.92	0.92	190	180	10	4.87233	1	9	5	0	8	8	1.73556	6.943	0.259091
20	9940	5	0.92	0.92	202	180	22	4.3255	-5	16	1	3	12	11	1.18312	5.7	0.385625
21	9959	6	0.92	0.92	189	170	19	4.42456	1	16	2	0	14	11	1.46267	6.318	0.242014
22	9984	7	0.92	0.92	203	188	15	5.27836	3	15	5	1	14	8	1.20727	8.025	.
23	9985	8	0.92	0.92	.	.	.	.	.	10	0	1	.	.	2.035	9.24	0.31875
24	9992	9	0.92	0.92	185	168	17	5.23589	-1	14	1	0	10	10	1.55943	6.561	0.261667
25	10011	10	0.92	0.92	.	.	.	.	.	17	0	0	.	.	1.29	5.325	0.254286
26	10012	11	0.92	0.92	199	178	21	4.88383	0	17	0	0	13	13	1.29412	6.15	0.265873
27	10021	12	0.92	0.92	185	157	28	3.82857	-3	15	1	3	16	14	1.19857	6.44	0.23875

## Sheet: post-weaning growth performance
					Phase 1				Phase 2				Phase 3				Phase 4				Overall
number	sow	rep	diet	Wean BW3, kg	ADFI, kg	ADG, kg	G:F	FBW, kg	ADFI, kg	ADG, kg	G:F	FBW, kg	ADFI, kg	ADG, kg	G:F	FBW, kg	ADFI, kg	ADG, kg	G:F	FBW, kg	ADFI, kg	ADG, kg	G:F
1	9822	1	0.29	7.225	0.12625	0.146429	1.15983	8.25	0.456484	0.408929	0.895822	13.975	0.891016	0.608929	0.68341	22.5	1.05768	0.867857	0.82053	28.575	0.646488	0.508333	0.7863
2	9861	2	0.29	7.175	0.161111	0.09375	0.581897	7.925	0.51745	0.396429	0.76612	13.475	0.744141	0.635714	0.854293	22.375	1.29133	0.889286	0.68866	28.6	0.662603	0.510119	0.769871
3	9891	3	0.29	7.2625	0.143681	0.201563	1.40285	8.875	0.490603	0.367857	0.749807	14.025	0.812266	0.669643	0.824414	23.4	1.44203	0.960714	0.666223	30.125	0.698575	0.544345	0.779223
4	9935	4	0.29	6.5	0.241458	0.203125	0.841242	8.125	0.578605	0.453571	0.783905	14.475	0.801211	0.667857	0.83356	23.825	1.35516	0.964286	0.711568	30.575	0.726041	0.573214	0.789507
5	9943	5	0.29	5.9	0.140764	0.14375	1.02121	7.05	0.524888	0.391071	0.745056	12.525	0.861464	0.661224	0.767559	21.4857	1.23082	0.820408	0.666553	27.2286	0.690715	0.509524	0.737676
6	9961	6	0.29	6.525	0.136389	0.075	0.549898	7.125	0.447003	0.353571	0.790982	12.075	0.722695	0.617857	0.854934	20.725	1.21429	0.857143	0.705882	27.0286	0.615012	0.486395	0.79087
7	9964	7	0.29	7.5	0.0924306	0.025	0.270473	7.7	0.473248	0.366071	0.77353	12.825	0.798945	0.6875	0.860509	22.45	1.37607	0.889796	0.64662	29.1429	0.668815	0.512925	0.766917
8	9971	8	0.29	5.775	0.178264	0.228125	1.2797	7.6	0.463945	0.375	0.808285	12.85	0.815547	0.671429	0.823286	22.25	1.22487	0.8	0.653128	27.85	0.660354	0.525595	0.79593
9	9982	9	0.29	7.4	0.237083	0.215625	0.90949	9.125	0.546021	0.391071	0.71622	14.6	0.791562	0.666071	0.841464	23.925	1.3083	0.906122	0.692593	30.9143	0.703426	0.559184	0.794943
10	10000	10	0.29	6.75	0.152143	0.117857	0.774648	7.575	0.420195	0.344643	0.820197	12.4	0.798984	0.605357	0.757658	20.875	1.06598	0.642857	0.603066	25.375	0.609414	0.443452	0.72767
11	10003	11	0.29	5.375	0.120278	0.05	0.415704	5.775	0.314866	0.367857	1.1683	10.925	0.717148	0.625	0.871507	19.675	1.22063	0.842857	0.690513	25.575	0.567489	0.480952	0.84751
12	10009	12	0.29	6.525	0.150893	0.135714	0.899408	7.475	0.454062	0.419643	0.924196	13.35	0.910223	0.697959	0.7668	23.0286	1.09839	0.769388	0.700467	28.4143	0.662976	0.520068	0.784445
13	10037	13	0.29	6.10625	0.247639	0.274219	1.10733	8.3	0.532316	0.425	0.798398	14.25	0.808359	0.658929	0.815143	23.475	1.40203	0.903571	0.644473	29.8	0.721837	0.564137	0.78153
14	10040	14	0.29	5.2	0.114732	0.0714286	0.622568	5.7	0.35875	0.265306	0.739529	9.54286	0.672321	0.540816	0.804401	17.1143	1.05705	0.997959	0.944095	24.1	0.538988	0.45	0.834898
15	10063	15	0.29	8.2	0.200714	0.178571	0.88968	9.45	0.499609	0.373214	0.747012	14.675	0.921602	0.691071	0.749859	24.35	1.12839	0.717857	0.636177	29.375	0.695255	0.504167	0.725154
16	9782	1	0.92	4.525	0.111429	0.117857	1.05769	5.35	0.360938	0.294643	0.816327	9.475	0.619609	0.492857	0.795432	16.375	1.12821	1.06429	0.943336	23.825	0.533456	0.459524	0.861409
17	9784	2	0.92	9.275	0.231181	0.25	1.08141	11.275	0.588276	0.460714	0.783161	17.725	1.06379	0.926786	0.871212	30.7	1.47328	0.803571	0.54543	36.325	0.834765	0.644048	0.771531
18	9888	3	0.92	.	.	.	.	.	.	.	.	.	.	.	.	.	.	.	.	.	.	.	.
19	9911	4	0.92	6.95	0.0517361	.	.	6.8	0.368443	0.241071	0.654298	10.175	0.620156	0.548214	0.883994	17.85	1.10859	0.760714	0.686198	23.175	0.522921	0.38631	0.738753
20	9916	5	0.92	6.25	0.155556	0.15	0.964286	7.45	0.456049	0.357143	0.783124	12.45	0.644062	0.521429	0.809593	19.75	1.24906	0.867857	0.694807	25.825	0.600807	0.466071	0.775742
21	9940	6	0.92	7.875	0.116339	0.153571	1.32003	8.95	0.401836	0.332143	0.826563	13.6	0.828242	0.628571	0.758922	22.4	1.21875	0.867857	0.712088	28.475	0.632541	0.490476	0.775406
22	9959	7	0.92	6.8	0.216528	0.175	0.80821	8.2	0.493315	0.378571	0.767403	13.5	0.813438	0.676786	0.832007	22.975	1.37886	0.881633	0.639394	29.7714	0.701482	0.546259	0.778721
23	9960	8	0.92	.	.	.	.	.	.	.	.	.	.	.	.	.	.	.	.	.	.	.	.
24	9984	9	0.92	6.95	0.167986	0.176562	1.05105	8.3625	0.604152	0.452679	0.74928	14.7	0.795742	0.685714	0.861729	24.3	1.21766	0.7	0.574875	29.2	0.697572	0.529762	0.759437
25	9985	10	0.92	.	.	.	.	.	.	.	.	.	.	.	.	.	.	.	.	.	.	.	.
26	9992	11	0.92	6.3	0.253403	0.221875	0.875582	8.075	0.543823	0.45	0.827476	14.375	0.762578	0.632143	0.828955	23.225	1.29867	0.841071	0.64764	29.1125	0.694146	0.543155	0.782479
27	10011	12	0.92	5.25	0.0873214	0.0857143	0.981595	5.275	0.351914	0.323214	0.918447	9.8	0.658398	0.478571	0.726872	16.5	1.09277	1.01786	0.931449	23.625	0.533452	0.4375	0.820129
28	10012	13	0.92	6.1	0.169931	0.14375	0.845934	7.25	0.507065	0.371429	0.732507	12.45	0.755391	0.646429	0.855754	21.5	1.25547	0.810714	0.645746	27.175	0.658385	0.501786	0.762146
29	10021	14	0.92	7.075	0.123125	0.0892857	0.725163	7.7	0.373086	0.328571	0.880686	12.3	0.722187	0.564286	0.781356	20.2	1.16098	0.846429	0.729063	26.125	0.579109	0.453571	0.783223
30	10057	15	0.92	6.075	0.09125	0.0428571	0.469667	6.375	0.242969	0.192857	0.793753	9.075	0.599609	0.544643	0.908329	16.7	1.1375	0.875	0.769231	22.825	0.485651	0.39881	0.821185

## Sheet: sow metabolies
				Farrowing						weaning
number	sow	rep	diet	Homocysteine	Cysteinyl-glycine	Glutathione	Methionine	Cysteine	Taurine	Homocysteine	Cysteinyl-glycine	Glutathione	Methionine	Cysteine	Taurine
1	9822	1	0.29	23.6239	26.2226	.	44.4769	33.1413	105.527	14.7766	14.5035	.	23.799	1.56813	32.3568
2	9861	2	0.29	26.2145	21.9945	0.492818	65.1826	33.7844	149.01	10.8435	10.86	.	41.0054	14.479	56.7697
3	9891	3	0.29	30.2797	22.1532	.	61.8555	39.8274	116.291	10.4317	6.92777	.	45.3728	18.6134	47.7854
4	9935	4	0.29	26.875	25.4592	.	55.3332	25.3072	111.745	13.629	18.8417	.	39.2627	17.2457	36.9012
5	9943	5	0.29	26.3261	20.7566	2.27358	46.6189	21.6243	81.4337	13.2616	18.1148	0.482485	39.3283	11.0732	60.6849
6	9961	6	0.29	20.4275	20.8194	.	41.4723	16.2587	128.076	9.98583	12.1967	.	28.6794	17.7676	16.2622
7	9964	7	0.29	14.7378	23.5984	1.2608	29.0175	8.82099	135.614	14.3258	11.0007	.	24.3483	11.9244	28.94
8	9971	8	0.29	23.8327	25.0453	.	32.1875	52.4349	92.2112	14.3288	11.9467	0.713439	35.1104	21.1725	51.07
9	9982	9	0.29	27.7385	29.0702	.	27.7669	16.8249	80.037	11.848	12.1847	.	32.5006	17.2424	33.9186
10	10000	10	0.29	26.7315	21.6368	1.96459	47.9899	15.7021	62.0197	7.72631	7.39732	.	20.5946	27.8415	34.6996
11	10003	11	0.29	23.6977	26.5488	1.76148	54.6244	35.8838	127.662	13.4311	14.496	.	34.8005	13.6922	52.5975
12	10009	12	0.29	20.7291	18.6947	.	60.6827	24.3347	134.892	12.0558	12.1943	.	27.0128	13.1983	27.632
13	10037	13	0.29	29.5785	24.0264	.	17.9229	18.6554	65.8819	13.1063	12.1941	.	27.2787	15.0956	23.3724
14	10040	14	0.29	34.5008	20.4641	0.483336	49.4702	12.7463	94.2898	9.76286	9.28848	0.0864435	34.8963	18.6755	47.0744
15	10063	15	0.29	24.8135	20.8398	.	40.5649	15.6674	129.211	14.7176	13.9092	.	61.0554	25.0054	43.3874
16	9784	1	0.92	23.7767	19.4563	.	76.7212	16.7448	212.988	11.3647	15.4042	.	25.2761	10.7832	18.9955
17	9888	2	0.92	20.8359	20.691	.	69.0809	23.2838	151.242	9.72899	13.9775	0.721585	27.2283	13.5032	37.49
18	9911	3	0.92	23.4594	17.034	.	78.9497	26.8966	224.604	13.2377	14.8692	.	26.6297	11.7174	31.6473
19	9916	4	0.92	23.1021	20.8726	.	47.367	25.562	181.581	12.5905	17.0204	.	34.0799	18.3663	26.5561
20	9940	5	0.92	31.3147	34.1536	0.370569	57.145	22.029	187.142	14.697	14.1749	.	27.5083	18.7155	25.9334
21	9959	6	0.92	23.1152	17.9949	.	37.4955	20.5125	125.938	13.1618	10.235	.	36.3629	14.6656	44.9256
22	9984	7	0.92	27.0481	22.0832	1.60067	48.2972	14.5669	140.9	16.5097	13.1401	.	215.768	244.621	85.6889
23	9985	8	0.92	20.5719	23.8831	0.748622	47.4853	16.9236	162.312	11.2386	12.1605	.	27.5955	8.99632	25.5289
24	9992	9	0.92	25.6207	17.2504	4.53249	53.9586	12.6644	84.1674	11.8184	10.0857	.	35.6031	11.4087	43.4602
25	10011	10	0.92	19.0851	24.1137	.	33.9897	8.21962	105	15.4416	15.2269	0.182128	30.5798	16.8395	47.714
26	10012	11	0.92	24.621	21.5397	.	45.7318	14.3745	126.95	13.987	14.0204	.	30.6054	19.616	23.593
27	10021	12	0.92	23.3361	18.4763	.	51.9623	8.84392	166.353	13.672	12.1292	.	36.8726	23.4921	28.1091

## Sheet: Sow AA at farrowing
number	sow	rep	diet	Ala	Arg	Asn	Asp	Cys	Gln	Glu	Gly	His	Ile	Leu	Lys	Met	Phe	Pro	Ser	Tau	Thr	Trp	Tyr	Val	ind	dis
1	9822	1	0.29	583.836	197.662	88.0784	15.3484	33.1413	4290.08	201.285	753.18	123.554	154.434	200.834	236.934	44.4769	155.844	250.345	133.7	105.527	366.291	85.9186	130.013	354.537	1920.49	6584.53
2	9861	2	0.29	492.803	215.282	78.783	15.6981	33.7844	4527.13	147.084	729.296	121.308	165.958	201.156	248.542	65.1826	122.658	212.984	134.905	149.01	217.861	48.459	123.54	318.589	1725	6645.02
3	9891	3	0.29	492.91	162.358	77.6559	12.26	39.8274	4282.46	116.781	707.036	125.079	145.732	183.344	249.113	61.8555	123.846	246.122	141.174	116.291	292.162	78.9949	91.857	258.271	1680.75	6324.38
4	9935	4	0.29	678.385	203.167	106.953	16.6639	25.3072	4968.02	167.814	990.955	130.208	134.381	196.102	238.821	55.3332	122.606	331.21	152.257	111.745	627.554	51.0921	138.386	339.121	2098.39	7687.7
5	9943	5	0.29	688.466	124.783	57.553	15.6665	21.6243	3136.79	127.267	794.861	81.2459	126.801	137.864	227.298	46.6189	113.333	253.256	117.93	81.4337	271.739	121.407	113.21	244.834	1495.92	5408.06
6	9961	6	0.29	611.185	187.85	74.7874	12.4672	16.2587	3499.94	118.402	574.845	114.319	130.487	173.032	164.423	41.4723	160.309	236.79	119.786	128.076	371.59	41.1014	87.7996	265.285	1649.87	5480.34
7	9964	7	0.29	534.703	96.6877	44.4989	13.4724	8.82099	1965.6	147.119	752.298	65.6094	126.307	154.249	107.038	29.0175	107.164	235.472	122.718	135.614	166.738	52.2981	77.6437	363	905.11	4037.96
8	9971	8	0.29	547.339	113.525	63.6211	9.78976	52.4349	3184.58	94.8196	667.032	87.7708	109.641	122.275	123.14	32.1875	103.565	186.045	91.5409	92.2112	242.411	50.7275	80.3179	202.578	1187.82	5069.73
9	9982	9	0.29	424.086	89.2578	42.7799	11.8933	16.8249	2296.53	139.551	536.343	82.4441	84.5293	105.216	115.806	27.7669	86.2004	191.23	86.8283	80.037	191.577	28.7587	59.6353	158.997	970.554	3885.74
10	10000	10	0.29	907.501	190.713	91.0676	16.2255	15.7021	5115.94	160.505	937.827	145.838	109.628	145.41	216.348	47.9899	107.026	346.963	128.899	62.0197	538.863	104.709	135.262	277.092	1883.62	7917.92
11	10003	11	0.29	577.843	256.285	112.249	14.8454	35.8838	4994.91	173.312	752.554	172.667	151.472	217.362	209.492	54.6244	179.795	305.474	151.175	127.662	385.765	116.288	151.376	368.705	2112.46	7397.29
12	10009	12	0.29	571.143	257.251	104.38	16.4151	24.3347	4350.6	158.035	974.228	163.618	160.149	215.946	256.451	60.6827	129.675	262.538	152.779	134.892	338.18	111.902	166.252	408.38	2102.24	6915.6
13	10037	13	0.29	737.739	60.2821	53.0974	13.0142	18.6554	3331.6	131.168	692.977	61.8284	61.5201	88.0915	120.502	17.9229	83.695	204.175	86.1245	65.8819	260.969	72.1624	55.2367	142.463	969.436	5389.67
14	10040	14	0.29	565.066	170.083	69.8733	16.3709	12.7463	4054.92	164.909	684.123	94.6304	137.784	199.256	207.292	49.4702	128.053	220.899	133.599	94.2898	401.661	83.0227	96.1129	260.775	1732.03	6112.91
15	10063	15	0.29	574.924	164.241	66.1118	12.3815	15.6674	3531.2	112.82	486.2	104.031	133.089	203.44	167.634	40.5649	159.306	217.558	116.75	129.211	348.467	85.7927	111.913	299.256	1705.82	5374.73
16	9782	1	0.92	522.06	251.317	130.762	9.5963	16.7448	5717.67	128.433	1006.74	210.572	186.408	222.89	116.139	76.7212	188.127	333.424	190.498	212.988	440.746	106.678	181.825	500.252	2299.85	8450.74
17	9784	2	0.92	502.871	214.036	108.246	12.7475	23.2838	4278.23	138.681	661.036	119.606	224.252	302.6	274.917	69.0809	156.946	211.735	169.309	151.242	272.364	119.138	160.634	450.205	2203.15	6418.02
18	9888	3	0.92	.	.	.	.	.	.	.	.	.	.	.	.	.	.	.	.	.	.	.	.	.	.	.
19	9911	4	0.92	603.283	209.628	106.798	15.1835	26.8966	4141.64	154.851	492.486	118.617	223.789	312.455	220.121	78.9497	180.674	274.093	182.172	224.604	406.044	86.98	135.074	427.143	2264.4	6357.08
20	9916	5	0.92	550.658	169.491	82.3478	18.3701	25.562	4797.8	177.577	845.591	98.2371	172.742	207.638	180.961	47.367	140.527	313.458	157.261	181.581	264.323	59.3437	95.2567	438.426	1779.06	7245.47
21	9940	6	0.92	768.795	129.132	87.1216	14.4171	22.029	3184.02	170.655	557.025	112.17	149.52	183.214	167.585	57.145	146.649	215.347	152.595	187.142	326.491	114.341	146.36	322.173	1708.42	5505.5
22	9959	7	0.92	479.47	160.487	59.0873	14.4095	20.5125	4215.73	173.19	714.546	115.203	55.5473	146.473	203.688	37.4955	97.4306	305.815	118.333	125.938	337.143	104.144	112.966	273.532	1531.14	6340
23	9960	8	0.92	.	.	.	.	.	.	.	.	.	.	.	.	.	.	.	.	.	.	.	.	.	.	.
24	9984	9	0.92	390.116	161.597	63.349	11.3984	14.5669	2704.48	104.207	602.777	101.76	153.476	183.502	153.617	48.2972	131.25	176.432	141.98	140.9	272.403	44.6642	101.395	360.012	1610.58	4451.6
25	9985	10	0.92	.	.	.	.	.	.	.	.	.	.	.	.	.	.	.	.	.	.	.	.	.	.	.
26	9992	11	0.92	641.846	137.983	81.0356	12.2804	16.9236	151.577	134.234	666.934	98.5638	127.298	164.723	126.433	47.4853	142.748	204.274	480.589	162.312	296.024	61.158	81.8513	332.556	1534.97	2633.86
27	10011	12	0.92	417.498	196.076	78.3947	15.775	12.6644	3770.39	110.698	852.136	102.849	153.136	211.114	267.976	53.9586	111.412	243.862	132.942	84.1674	296.714	90.2628	132.871	360.448	1843.95	5851.39
28	10012	13	0.92	569.607	100.575	54.4056	16.5654	8.21962	3621.52	168.16	820.323	101.049	92.6233	132.844	147.262	33.9897	72.5047	240.738	123.266	105	157.9	43.2477	72.7473	189.119	1071.12	5800.56
29	10021	14	0.92	482.976	161.399	72.1452	13.9402	14.3745	3459.69	132.483	685.219	94.8113	116.45	195.052	226.054	45.7318	114.808	263.018	120.245	126.95	393.58	91.5882	146.779	314.029	1753.5	5517.82
30	10057	15	0.92	884.397	145.514	79.3709	17.8303	8.84392	2836.04	165.244	807.523	87.9354	177.7	216.195	143.593	51.9623	153.046	382.72	184.434	166.353	287.798	78.9716	105.032	406.841	1749.56	5637.79

## Sheet: Sow AA at weaning
number	sow	rep	diet	Ala	Arg	Asn	Asp	Cys	Gln	Glu	Gly	His	Ile	Leu	Lys	Met	Phe	Pro	Ser	Tau	Thr	Trp	Tyr	Val	ind	dis
1	9822	1	0.29	262.668	86.3504	46.1391	6.44816	1.56813	1884.24	90.5012	769.689	76.6703	127.443	165.406	45.113	23.799	84.3335	139.815	111.134	32.3568	125.448	62.7958	2.30016	206.016	1003.37	3346.86
2	9861	2	0.29	276.32	138.536	65.7817	13.7893	14.479	2433.38	85.3018	668.573	101.315	181.276	244.245	153.715	41.0054	128.315	185.033	137.695	56.7697	187.816	123.106	88.2928	315.574	1614.9	4025.42
3	9891	3	0.29	222.56	96.9487	57.6562	8.63586	18.6134	1640.14	67.3566	682.037	86.9536	106.555	162.696	152.512	45.3728	83.6452	144.267	172.432	47.7854	140.06	59.2642	53.7949	191.25	1125.26	3115.28
4	9935	4	0.29	212.007	96.9631	56.7963	10.8207	17.2457	2878.82	129.99	735.228	91.0658	125.462	192.283	117.886	39.2627	96.5762	140.421	119.14	36.9012	142.959	74.7378	4.81831	190.966	1168.16	4342.19
5	9943	5	0.29	258.393	116.705	56.4503	9.13998	11.0732	2229.23	100.191	645.413	93.6223	145.667	214.042	152.225	39.3283	100.417	160.693	102.963	60.6849	134.113	65.3207	82.0413	293.517	1354.96	3716.27
6	9961	6	0.29	220.696	110.902	58.5628	6.57961	17.7676	3180.49	107.69	683.067	97.2325	134.329	200.328	153.821	28.6794	85.7784	154.585	113.223	16.2622	119.899	77.464	68.5303	216.4	1224.83	4627.46
7	9964	7	0.29	159.979	71.9634	43.2416	5.96678	11.9244	2041.76	74.35	692.691	83.6037	109.591	149.923	106.412	24.3483	73.6899	117.891	120.063	28.94	101.043	54.4342	80.6549	166.023	941.031	3377.46
8	9971	8	0.29	247.192	99.0812	57.944	9.78172	21.1725	2445.35	97.5047	601.262	76.962	159.05	211.888	151.237	35.1104	102.776	173.374	133.201	51.07	161.941	96.9762	68.032	266.877	1361.9	3905.88
9	9982	9	0.29	243.735	117.195	51.0006	9.1294	17.2424	2231.49	113.829	620.15	100.611	141.568	200.448	151.467	32.5006	100.258	169.136	112.591	33.9186	136.1	57.9185	82.0181	270.356	1308.42	3684.24
10	10000	10	0.29	225.071	101.419	41.6541	11.6077	27.8415	2047.26	80.3422	560.799	79.9689	132.371	185.073	139.847	20.5946	95.134	145.934	106.686	34.6996	92.5528	66.039	71.3797	200.986	1113.99	3353.28
11	10003	11	0.29	296.14	105.904	57.4977	9.38838	13.6922	2904.69	127.103	581.275	101.5	158.394	235.292	151.757	34.8005	110.298	221.84	106.15	52.5975	124.487	101.961	95.2449	303.055	1427.45	4465.62
12	10009	12	0.29	236.743	100.374	56.5186	9.24463	13.1983	2350.3	109.523	696.675	115.683	144.101	224.212	128.072	27.0128	82.2192	165.135	137.694	27.632	101.842	71.0278	66.9692	253.237	1247.78	3869.63
13	10037	13	0.29	235.385	90.3029	49.0269	8.05491	15.0956	2336.63	93.1835	659.335	67.3346	101.189	131.387	117.087	27.2787	69.6034	152.928	111.721	23.3724	124.231	73.283	62.1601	157.065	958.761	3746.89
14	10040	14	0.29	292.655	116.381	56.2299	10.2773	18.6755	2169.47	85.0638	851.119	95.0209	136.689	180.005	150.748	34.8963	96.1988	167.384	137.594	47.0744	175.656	72.3798	70.4171	233.276	1291.25	3905.96
15	10063	15	0.29	262.87	103.516	61.06	12.5789	25.0054	2313.51	86.684	661.244	113.905	187.629	251.794	151.423	61.0554	138.344	186.071	136.826	43.3874	189.172	76.2068	108.051	299.282	1572.33	3897.29
16	9782	1	0.92	242.785	81.9256	43.1368	6.57112	10.7832	1687.64	88.6865	523.138	84.4478	116.948	173.979	114.556	25.2761	84.1727	142.798	99.4362	18.9955	104.726	53.8036	55.8899	210.659	1050.49	2919.86
17	9784	2	0.92	249.082	93.6307	57.0916	17.6211	13.5032	3136.86	125.098	824.539	95.534	118.671	168.8	105.328	27.2283	84.1689	169.929	141.797	37.49	95.7925	102.638	66.001	216.958	1108.75	4839.01
18	9888	3	0.92	.	.	.	.	.	.	.	.	.	.	.	.	.	.	.	.	.	.	.	.	.	.	.
19	9911	4	0.92	248.932	100.93	45.9557	9.98745	11.7174	2456.97	102.663	539.494	73.998	158.684	243.353	141.447	26.6297	87.7286	175.886	100.012	31.6473	115.34	60.7446	62.8659	322.66	1331.52	3786.13
20	9916	5	0.92	228.401	103.549	56.6795	8.79828	18.3663	2749.02	102.451	626.567	96.6248	157.608	228.772	113.903	34.0799	114.623	167.957	95.6524	26.5561	119.745	104.101	63.3677	252.359	1325.37	4143.81
21	9940	6	0.92	264.598	93.637	45.4056	8.75805	18.7155	2029.9	93.8397	595.26	97.088	120.543	165.362	149.012	27.5083	80.2671	150.661	119.998	25.9334	129.71	63.4107	137.894	227.189	1153.73	3490.96
22	9959	7	0.92	252.236	122.217	61.1164	10.3534	14.6656	2272.73	76.2666	591.331	87.895	187.552	261.21	160.224	36.3629	126.286	181.47	133.074	44.9256	175.137	80.4532	86.628	320.486	1557.82	3724.8
23	9960	8	0.92	.	.	.	.	.	.	.	.	.	.	.	.	.	.	.	.	.	.	.	.	.	.	.
24	9984	9	0.92	157.681	107.656	121.356	97.2085	244.621	754.105	80.64	106.428	70.4026	243.348	247.649	126.548	215.768	251.513	193.891	97.6124	85.6889	147.609	291.379	211.528	222.896	1924.77	2150.76
25	9985	10	0.92	.	.	.	.	.	.	.	.	.	.	.	.	.	.	.	.	.	.	.	.	.	.	.
26	9992	11	0.92	208.157	90.4806	55.3089	7.5583	8.99632	2268.6	79.4563	820.666	85.5666	120.986	178.962	106.394	27.5955	78.8215	148.895	141.968	25.5289	139.127	63.5638	58.3558	215.237	1106.73	3823.49
27	10011	12	0.92	259.358	93.0157	50.2365	9.46273	11.4087	1572.87	78.0605	667.941	95.2315	124.93	170.321	148.312	35.6031	87.5676	144.985	113.591	43.4602	150.042	86.3513	93.9907	194.53	1185.9	3045.37
28	10012	13	0.92	215.759	101.476	54.5649	12.5941	16.8395	2318.72	85.9779	614.326	86.1062	181.796	242.483	153.827	30.5798	128.739	162.232	144.547	47.714	137.273	91.0614	74.6479	292.889	1446.23	3747.92
29	10021	14	0.92	228.133	122.192	48.5861	9.63634	19.616	2133.43	89.1704	642.294	85.6043	150.538	225.902	141.572	30.6054	106.15	157.134	134.617	23.593	136.32	85.8785	85.5456	217.621	1302.38	3571.75
30	10057	15	0.92	261.158	89.4899	56.7017	16.7708	23.4921	1695.56	121.909	657.685	95.0781	160.262	229.21	143.695	36.8726	103.141	163.317	152.384	28.1091	151.818	59.6775	92.6825	277.131	1346.37	3269.76

## Sheet: piglets brth metabolites and AA
Number	sow	rep	diet	Hcys	CysGly	GSH	Ala	Arg	Asn	Asp	Cys	Gln	Glu	Gly	His	Ile	Leu	Lys	Met	Phe	Pro	Ser	Tau	Thr	Trp	Tyr	Val	ind	dis
1	9822	1	0.29	3.86036	10.5115	.	673.442	55.4729	27.7918	12.4162	42.2971	1905.74	124.175	783.823	77.7195	21.5991	62.9971	158.699	6.65349	46.8712	187.438	195.411	93.4152	20.2639	29.1317	103.51	293.877	773.285	4149.46
2	9822	2	0.29	3.06561	11.6078	0.816221	1010.13	74.0548	90.6219	46.8893	35.174	4040.7	446.257	1047.75	36.6846	21.5416	46.5115	124.055	6.45251	31.8127	175.706	327.927	201.312	45.7555	28.2037	24.5579	153.449	568.521	7447.03
3	9861	3	0.29	3.04251	8.40199	.	927.697	44.7728	71.3773	16.347	34.2772	3510.67	100.846	1013.27	24.6467	47.1688	59.8228	141.729	11.3397	30.6794	218.795	291.424	104.057	43.0258	29.6444	31.3494	156.431	589.261	6320.11
4	9861	4	0.29	4.99142	8.67448	.	395.508	185.74	60.3788	9.70036	27.0893	2167.37	113.075	985.665	113.598	124.168	187.764	127.761	46.9802	105.208	205.049	139.959	109.708	165.253	110.282	136.571	222.188	1388.94	4350.07
5	9891	5	0.29	4.02148	8.05247	.	403.91	113.005	49.5569	15.5353	30.4669	2259.12	94.4241	1133.9	96.1335	146.211	226.623	162.03	40.2603	119.093	225.407	227.253	107.363	174.473	113.818	134.387	262.621	1454.27	4681.32
6	9891	6	0.29	4.53866	14.2739	2.48932	1057.69	107.578	107.52	31.8113	84.9944	3598.74	185.675	1035.43	90.1347	52.2909	117.901	229.083	15.0684	87.4288	249.31	400.742	191.7	118.122	43.2841	99.1289	283.372	1144.26	7042.74
7	9935	7	0.29	2.81273	8.7346	.	547.145	35.3623	56.6836	14.4375	24.5637	3145.89	126.171	867.222	32.8355	28.4071	62.0288	93.534	0.920047	32.8682	175.999	175.331	88.4187	45.1444	25.2867	25.4543	121.651	478.038	5247.31
8	9935	8	0.29	3.07425	10.8783	.	762.697	47.8453	74.3704	16.9831	29.912	3473.32	101.649	1107.67	32.0355	27.0461	63.0379	141.301	5.07578	33.0934	165.864	224.268	82.6165	41.4958	23.8765	25.3015	182.824	597.631	6064.65
9	9943	9	0.29	4.95763	10.2405	.	710.107	54.7641	54.0798	17.2677	35.1831	2228.15	119.432	652.334	56.2766	30.8615	85.3902	243.519	7.17469	76.1732	199.131	172.411	105.119	82.0608	27.5883	63.4581	258.998	922.807	4356.68
10	9943	10	0.29	5.04577	11.9454	.	592.767	63.3741	51.877	19.4112	37.431	2485.15	144.801	818.485	50.2947	43.1047	89.8399	183.385	10.6289	86.7342	180.174	230.786	222.329	101.681	34.8016	80.9351	246.268	910.112	4864.15
11	9961	11	0.29	3.49184	12.3075	0.63885	509.913	35.5406	26.2556	9.83251	41.625	1883.08	90.9518	680.116	28.5077	26.3713	56.5509	173.731	7.93088	52.2763	144.901	178.794	74.6938	19.5703	25.5919	51.5564	193.64	619.711	3691.72
12	9961	12	0.29	3.69708	13.4851	0.991721	1024.14	65.1279	55.8515	22.8601	38.4409	2973.13	164.837	1094.18	32.9057	19.035	41.4691	197.201	6.74362	39.5757	231.231	275.114	117.805	47.9821	23.5599	23.2152	191.862	665.462	6020.8
13	9964	13	0.29	3.37181	9.08472	.	531.489	32.71	21.6963	14.6387	33.6913	1665.34	115.478	953.259	40.7631	25.553	63.2343	138.679	6.97261	55.4682	172.439	186.073	90.7512	51.4488	29.1288	65.0968	206.57	650.528	3849.95
14	9964	14	0.29	4.20188	8.03866	.	845.31	82.8544	71.1159	21.499	35.6312	3804.06	163.676	1203.89	43.44	18.8335	55.2648	161.607	8.29909	39.1751	199.256	275.365	75.003	70.8445	24.6631	60.0945	203.937	708.917	6754.91
15	9971	15	0.29	2.92408	10.6499	.	768.557	51.34	52.7245	17.8452	37.902	2653.59	159.585	625.559	31.6382	35.2309	65.1641	143.273	6.0156	33.0486	181.937	220.441	164.607	63.1969	22.4555	33.0945	158.753	610.116	4915.84
16	9971	16	0.29	2.0978	8.16129	.	611.217	23.0348	39.5215	5.86905	38.4389	1926.81	64.5832	822.927	31.1474	25.6182	51.0763	102.302	6.54132	42.8401	143.06	186.145	75.9778	49.4963	22.3297	41.5589	135.15	489.535	3956.11
17	9982	17	0.29	2.05793	6.54856	.	862.076	46.8009	42.9373	21.8506	31.2274	2851.39	218.509	826.91	35.728	10.9189	50.0102	162.768	5.18232	34.0512	185.577	238.012	97.044	77.2619	28.4096	50.0244	174.253	625.384	5425.56
18	9982	18	0.29	6.63637	16.3174	0.729666	991.714	94.1451	35.4529	17.2339	66.4934	2781.55	202.13	945.648	82.859	37.3136	75.2425	200.446	29.4844	91.279	193.224	224.562	127.564	99.0846	35.7799	113.719	347.58	1093.21	5699.29
19	10000	19	0.29	3.53668	9.29478	.	676.708	51.3545	43.6343	18.186	39.2006	2696.13	114.115	780.815	36.8376	40.3225	78.2017	126.49	8.7174	78.889	194.806	149.764	54.4104	78.5652	37.5296	65.2004	248.842	785.749	4832.97
20	10000	20	0.29	3.93117	9.71439	.	459.57	49.4609	10.3958	6.02667	54.7173	2663.18	84.1136	607.877	25.6899	54.1855	85.5811	148.589	15.2993	91.9401	157.182	136.459	61.1333	81.9478	50.6464	94.4297	241.985	845.324	4335.08
21	10003	21	0.29	2.12998	8.92658	.	357.452	42.6481	27.5441	12.4529	34.7866	2140.04	126.386	676.025	44.5462	28.0978	51.2146	161.339	6.77127	33.0483	153.666	182.174	59.7251	55.5746	29.9979	160.688	133.017	586.255	3930.94
22	10003	22	0.29	4.0858	9.44497	.	644.254	93.2876	31.7379	11.9876	48.9083	1979.48	104.017	1300.25	35.3402	65.8166	88.6959	188.538	27.5926	97.7102	207.033	298.215	85.0119	79.3458	40.0491	126.882	270.108	986.484	4837.78
23	10009	23	0.29	.	.	0.815916	1727.53	289.698	262.088	71.7735	90.9373	6107.69	565.134	1428.41	117.94	259.266	617.991	617.709	126.9	209.135	1042.63	555.535	209.566	246.636	66.128	198.094	748.983	3300.39	12259.4
24	10009	24	0.29	3.08265	10.4601	.	360.586	121.279	51.1809	9.49327	24.0757	2077.07	99.0894	1258.01	104.513	113.798	216.003	112.459	49.2265	111.643	236.985	133.636	131.421	177.274	102.002	134.335	219.966	1328.16	4515.89
25	10037	25	0.29	3.85404	7.90681	.	349.429	115.932	57.2091	6.60318	24.1673	2218.65	92.03	1241.81	102.678	115.158	207.082	136.477	45.2327	102.607	234.768	129.906	117.549	173.635	106.481	117.874	248.938	1354.22	4590
26	10037	26	0.29	4.55418	12.542	1.06244	924.026	111.932	103.673	126.769	137.437	4343.63	456.774	1131.02	69.3485	117.09	5.35139	253.135	8.52779	98.3386	208.327	291.48	471.804	113.976	42.1443	86.307	296.786	1116.63	8281.25
27	10040	27	0.29	3.62338	10.968	.	699.014	1144.27	43.0685	14.9954	33.4649	2295.29	121.298	.	29.1771	37.3581	72.9491	194.775	7.27922	50.4225	211.647	221.011	130.821	54.9322	35.8697	58.5087	217.175	1844.21	3859.48
28	10040	28	0.29	3.17556	9.90163	.	1239.43	61.2703	69.0771	22.3349	36.4352	2814.45	180.397	1081.08	22.1809	33.2334	60.7073	189.439	8.4555	36.3485	223.141	290.766	120.182	61.386	29.3214	30.9641	211.89	714.232	6108.26
29	10063	29	0.29	3.28414	8.98644	.	964.919	31.7255	22.308	20.6657	31.9565	2133.67	267.863	814.59	36.3977	21.5702	47.7086	112.718	5.3997	28.0597	213.292	185.569	186.234	54.0036	20.3962	58.8632	182.275	540.254	4899.92
30	10063	30	0.29	2.34787	6.96255	.	593.925	32.6383	52.6216	14.0401	35.6102	3030.39	119.87	745.435	53.992	20.9206	56.6746	113.298	6.28163	40.8212	163.955	195.925	35.3308	73.1413	28.5123	95.047	190.768	617.048	5082.15
31	9782	1	0.92	8.54548	10.5405	.	994.535	97.8458	43.3614	12.4433	74.2519	2588.65	114.307	1324.62	55.1063	121.795	135.235	270.027	100.688	167.548	272.34	256.595	144.289	120.752	57.0542	209.233	267.666	1393.72	6034.63
32	9782	2	0.92	3.36288	9.12732	0.201982	639.341	52.8697	23.3516	16.2646	45.4152	1803.34	148.431	640.092	0.345776	43.4833	69.4259	182.423	12.5988	62.3432	168.04	195.326	126.553	76.9761	39.1671	77.6972	273.663	813.296	3883.85
33	9784	3	0.92	2.59791	8.61965	.	1353.42	29.3981	62.117	10.8161	47.0258	2462.63	87.187	871.574	18.0226	60.8375	95.244	216.241	10.6532	58.2383	260.416	251.791	94.1604	98.3467	33.3595	61.1516	407.729	1028.07	5562.29
34	9784	4	0.92	3.38397	12.6856	0.890234	479.582	137.491	58.3127	9.82202	20.5357	20081.6	177.476	219.536	1257.89	90.7477	194.606	128.794	47.9185	95.086	249.437	155.592	105.762	157.79	89.6557	105.318	218.519	2418.49	21663
35	9888	5	0.92	2.48402	8.63207	.	665.133	87.1716	71.4928	19.0256	36.5569	3292.55	150.903	865.119	62.0632	58.9023	114.39	115.172	15.8113	68.2716	205.776	321.443	198.596	47.6789	37.4581	55.7342	213.24	820.159	5882.34
36	9888	6	0.92	2.41153	7.5898	.	556.082	40.6497	52.6762	15.4284	57.0276	2677.02	125.5	695.173	54.4269	36.7087	80.7259	79.4277	7.99898	38.4297	158.107	257.885	183.742	30.1928	25.6087	22.5379	167.049	561.218	4801.18
37	9911	7	0.92	2.11347	8.00983	.	698.911	38.797	65.0709	16.2481	23.5799	3080.41	123.412	828.461	48.9882	41.2542	65.3664	145.268	4.86274	38.8389	178.854	194.546	89.8261	43.4234	25.7069	43.0145	262.659	715.165	5342.33
38	9911	8	0.92	3.63575	11.2715	.	1435.82	208.414	26.3892	1.24564	4.77708	7349.84	275.285	12420	112.336	157.504	481.29	391.974	83.4165	151.707	466.413	183.434	110.821	290.631	109.758	217.827	618.949	2605.98	22491.9
39	9916	9	0.92	2.11092	8.63454	.	600.286	39.4394	47.1878	27.8155	45.7531	2903.72	109.267	525.795	43.6197	41.4808	64.9063	148.657	3.29943	50.0389	160.31	198.652	77.759	65.8552	25.2461	27.4928	280.686	763.228	4724.03
40	9916	10	0.92	2.35135	8.28331	.	772.269	59.9123	75.5899	15.8196	34.2217	3603.5	120.944	802.574	38.5457	33.0125	60.1867	121.347	5.63695	43.3262	163.068	244.037	76.2371	67.2195	27.5071	19.2714	261.407	718.101	5927.53
41	9940	11	0.92	3.76521	12.7049	.	582.321	22.8991	46.5886	9.34378	37.4897	2276.36	94.1713	777.987	44.11	37.209	70.2328	129.441	5.85615	55.9124	177.502	177.685	109.756	82.0923	28.3069	88.2727	245.791	721.851	4377.48
42	9940	12	0.92	2.16745	8.37385	.	579.354	35.2878	49.7855	10.5643	32.6659	2302.29	69.0002	711.06	60.0001	31.7678	77.6145	134.639	3.25933	69.8553	154.055	163.282	63.4464	70.5658	34.8841	83.722	242.792	760.666	4219.23
43	9959	13	0.92	2.85403	8.65056	.	408.019	36.5814	23.3228	10.0307	36.6478	1359.53	90.517	416.039	33.9148	28.7393	62.821	181.171	6.46665	57.6443	144.302	146.817	35.1979	58.0059	28.3242	73.8087	299.164	792.833	2744.23
44	9959	14	0.92	3.4237	10.9774	.	717.037	44.7586	41.8138	15.2718	46.2546	2437.06	104.203	715.379	39.505	36.7141	66.8925	214.039	6.64238	56.7474	195.379	230.801	119.599	117.652	28.6537	71.273	322.947	934.552	4694.07
45	9960	15	0.92	.	.	.	.	.	.	.	.	.	.	.	.	.	.	.	.	.	.	.	.	.	.	.	.	.	.
46	9960	16	0.92	.	.	.	.	.	.	.	.	.	.	.	.	.	.	.	.	.	.	.	.	.	.	.	.	.	.
47	9984	17	0.92	.	9.81326	0	654.361	250.99	171.377	79.9065	92.1496	5041.35	621.551	782.869	199.946	174.765	501.742	508.916	190.316	319.364	1045.09	322.749	173	165.875	60.3448	634.202	596.742	2969	9618.6
48	9984	18	0.92	.	11.7969	1.42386	463.992	213.535	159.685	57.7412	69.5058	3902.44	405.783	660.178	108.732	87.744	359.67	478.226	165.236	212.489	946.212	279.934	117.351	111.364	35.9786	540.126	477.823	2250.8	7602.95
49	9985	19	0.92	.	.	.	.	.	.	.	.	.	.	.	.	.	.	.	.	.	.	.	.	.	.	.	.	.	.
50	9985	20	0.92	.	.	.	.	.	.	.	.	.	.	.	.	.	.	.	.	.	.	.	.	.	.	.	.	.	.
51	9992	21	0.92	7.29967	14.4367	.	795.745	43.5462	63.4692	15.8995	60.1374	2573.3	142.407	906.186	31.321	46.2066	82.9587	173.102	12.5221	86.9504	233.731	195.221	161.366	86.9536	35.0278	95.6626	379.939	978.528	5243.13
52	9992	22	0.92	4.31951	10.586	.	381.512	124.678	51.8621	6.27796	23.5707	2390.06	105.07	1147.01	116.804	84.209	167.825	98.5399	47.202	105.04	236.004	139.207	101.672	152.322	99.2188	144.741	198.654	1194.49	4726.99
53	10011	23	0.92	2.75928	15.1979	1.489	409.036	49.8775	9.21521	22.6982	39.5693	1642.29	137.873	523.186	19.5049	21.6927	50.0638	105.896	8.24095	51.0739	133.641	140.058	90.7578	66.3619	31.4348	104.095	215.459	619.606	3252.42
54	10011	24	0.92	2.75067	8.03398	.	276.36	61.7876	9.29448	9.73082	34.7292	1491.87	73.0775	302.196	23.5018	22.9948	50.4799	106.616	7.9556	69.4867	102.476	101.908	40.3292	78.2453	33.0411	100.738	247.464	701.573	2542.7
55	10012	25	0.92	4.84178	12.4804	.	879.051	32.9169	33.4361	25.1882	56.1654	2814.38	199.943	577.009	32.3103	34.5732	58.0723	226.805	6.24332	40.0212	197.319	225.689	111.187	91.4858	31.2651	40.2321	332.156	885.849	5159.6
56	10012	26	0.92	3.21675	11.5056	.	667.665	44.6724	32.5337	19.7952	54.6775	2231.71	159.275	815.044	36.6868	29.1534	52.2455	160.876	7.24832	31.3572	189.387	235.121	197.291	66.194	32.3391	43.3924	273.265	734.038	4645.89
57	10021	27	0.92	3.58415	7.84794	.	220.426	32.0293	15.5841	6.51647	41.5791	1155.41	59.5848	505.528	28.0489	29.7883	60.8281	114.34	16.2178	66.6629	100.204	126.497	43.7893	57.0821	29.9773	81.5387	186.733	621.708	2356.66
58	10021	28	0.92	3.00794	10.7497	.	867.326	51.5348	66.1299	37.8276	38.0748	4028.67	367.185	603.634	36.3026	38.719	57.6993	148.168	7.06674	39.6784	173.778	205.18	133.68	90.203	30.6682	32.4301	242.247	742.287	6553.91
59	10057	29	0.92	2.78884	11.8949	.	484.915	22.8018	11.7928	10.4237	46.1476	1654.48	87.8016	431.907	32.7422	35.8935	66.1732	126.439	10.4867	60.6008	128.973	129.278	77.957	58.2593	28.3933	89.7189	278.658	720.448	3153.39
60	10057	30	0.92	3.09829	8.81745	.	777.8	52.8273	24.4417	25.9809	58.1603	2142.86	272.512	733.844	23.7499	27.7167	37.7407	139.726	12.1647	37.2987	155.739	247.308	195.617	42.49	29.8942	47.5758	292.064	695.672	4681.84

## Sheet: piglets weaning metabolites AA
Number	sow	rep	diet	Hcys	CysGly	GSH	Ala	Arg	Asn	Asp	Cys	Gln	Glu	Gly	His	Ile	Leu	Lys	Met	Phe	Pro	Ser	Tau	Thr	Trp	Tyr	Val	ind	dis
1	9822	1	0.29	42.1057	27.9744	0.101224	362.885	89.0973	51.83	12.3824	24.6042	2102.28	141.518	1474.11	49.6693	138.092	174.786	149.157	50.1458	118.164	229.247	198.687	68.4031	126.972	78.4765	103.772	253.93	1228.49	4769.72
2	9822	2	0.29	56.3384	25.7583	.	320.039	118.386	52.8592	11.0987	21.2712	2345.53	118.724	1124.8	90.8833	106.525	151.984	144.611	52.0771	129.626	187.099	162.274	80.7463	109.637	72.274	83.0947	275.484	1251.49	4507.53
3	9861	3	0.29	30.4781	30.7231	.	430.781	107.205	60.2021	16.2428	37.4716	2100.29	168.303	1054.37	75.2147	127.505	138.231	206.592	59.5993	120.594	292.655	156.816	160.61	101.654	58.6878	118.014	182.531	1177.81	4595.75
4	9861	4	0.29	39.9781	36.6208	.	511.342	107.666	78.591	20.9389	23.6448	2437.95	150.549	999.054	97.7131	137.124	170.798	225.051	51.8587	128.68	317.44	197.881	179.699	100.726	81.6338	122.644	247.184	1348.43	5039.74
5	9891	5	0.29	25.2199	33.333	1.08794	439.631	107.117	61.4817	17.8618	18.0086	1877.85	166.727	1158.88	72.958	100.777	161.863	145.268	56.3615	134.037	277.433	179.595	182.575	139.966	69.9385	126.273	260.053	1248.34	4506.32
6	9891	6	0.29	28.591	47.1822	.	410.283	120.323	43.6128	16.3362	20.6625	1507.86	150.885	1083.21	55.8584	150.451	141.639	166.407	63.1826	113.065	247.251	193.111	191.507	133.66	79.4555	116.38	264.619	1288.66	3981.1
7	9935	7	0.29	36.8188	26.4759	.	236.408	125.277	55.0785	11.7848	53.6517	2263.13	118.658	1126.01	61.6158	122.183	156.883	130.366	55.7103	116.379	200.337	166.159	138.434	105.578	52.5756	100.355	221.568	1148.14	4470.01
8	9935	8	0.29	30.8	24.4173	.	258.17	76.9361	49.0073	10.7662	34.8636	2536.78	138.807	873.955	82.7042	81.6463	133.563	144.498	39.3729	87.8309	229.363	126.49	114.091	61.2172	56.3056	76.1563	195.838	959.912	4448.45
9	9943	9	0.29	30.8593	25.6143	.	338.631	76.927	59.9419	12.5755	14.3535	1853.75	92.3142	1171.16	69.787	127.968	159.291	136.455	48.9876	125.403	220.565	152.558	152.81	109.283	56.8789	108.32	268.097	1179.08	4176.98
10	9943	10	0.29	44.0644	32.1996	.	248.349	145.841	48.8044	12.7246	35.892	1633.93	134.41	1000.38	73.758	125.293	155.374	134.909	42.1161	119.37	213.446	137.148	151.227	97.1158	50.9095	90.9618	249.04	1193.73	3707.28
11	9961	11	0.29	46.9952	37.9012	.	.	.	.	.	.	.	.	.	.	..	.	.	.	.	.	.	.	.	.	.	.	.	.
12	9961	12	0.29	76.0901	29.5587	.	296.407	118.849	54.2273	13.885	32.3625	2087.54	153.152	1083.54	72.7016	149.807	186.264	161.019	50.1661	124.95	226.669	156.88	101.045	101.455	65.674	117.707	261.985	1292.87	4323.41
13	9964	13	0.29	53.1058	32.3752	.	561.355	124.93	128.535	20.4485	26.2583	3976.58	198.518	1511.79	139.267	193.335	237.173	322.774	85.2788	123.146	458.526	292.685	126.81	193.35	74.9113	201.882	380.13	1874.3	7503.38
14	9964	14	0.29	35.3626	40.4053	.	427.505	125.567	72.2275	15.0096	18.522	2196.38	127.795	1321.37	161.405	150.257	214.034	185.075	64.3384	168.253	272.416	194.66	132.845	130.488	100.972	129.235	332.091	1632.48	4907.96
15	9971	15	0.29	31.6207	44.367	.	325.913	102.746	45.4559	14.1781	20.2843	2086.17	137.294	1071.67	89.6246	105.485	131.659	121.694	57.504	110.396	195.278	163.068	119.305	63.1372	71.3465	94.9064	171.086	1024.68	4273.53
16	9971	16	0.29	26.7487	40.3181	.	262.229	97.3548	49.846	13.4787	16.5634	2189.17	133.044	1043.89	65.8569	133.041	144.083	104.226	57.8893	113.811	199.503	154.144	120.799	67.6472	70.543	79.379	184.867	1039.32	4262.05
17	9982	17	0.29	53.5898	27.9644	.	300.878	154.192	32.0799	14.1729	30.8618	2378.84	123.657	1212.18	101.685	176.171	205.583	238.325	61.8173	133.909	228.617	181.307	130.985	148.562	74.2419	133.927	310.414	1604.9	4767.5
18	9982	18	0.29	41.639	28.6285	.	280.377	100.72	61.9526	17.642	24.1663	2116.57	143.762	1028.52	90.1525	120.504	146.153	180.543	38.0088	112.157	212.512	140.928	150.561	90.0037	64.9654	106.685	219.654	1162.86	4283.68
19	10000	19	0.29	17.8997	36.607	1.04467	288.424	157.672	79.0555	16.905	36.3226	2657.11	146.137	1056.3	82.8701	127.021	152.141	97.5071	60.3394	143.427	215.812	161.967	147.419	145.915	77.3163	125.489	203.314	1247.52	4930.94
20	10000	20	0.29	18.7759	29.4799	.	256.494	163.872	71.0901	16.3086	23.3325	2065.18	131.385	1073.79	105.352	183.506	204.144	216.988	54.6508	156.232	218.211	182.479	137.458	145.922	68.6542	151.08	291.229	1590.55	4326.8
21	10003	21	0.29	38.0059	34.6111	.	190.84	72.8327	27.6112	6.76255	19.9833	1483.58	76.2121	616.389	67.3463	54.4058	68.9653	55.9677	33.7543	73.8308	152.223	89.6389	96.8168	62.6612	52.8106	85.6374	110.872	653.447	2845.69
22	10003	22	0.29	27.4746	28.1974	.	305.548	82.8902	35.4146	13.5467	37.3531	2220.44	109.381	968.91	84.0528	79.5022	137.76	105.842	51.0782	135.44	207.888	135.552	96.0813	84.9806	67.1355	123.481	184.752	1013.43	4253.6
23	10009	23	0.29	44.2704	31.0199	.	209.534	158.121	18.9445	9.51674	44.054	1805.57	105.983	1103.64	28.5958	100.436	140.231	154.572	36.8599	105.236	225.295	138.503	83.9709	125.542	56.9746	112.03	239.153	1145.72	3857.04
24	10009	24	0.29	57.4379	31.6603	.	180.506	87.8097	36.8348	10.0085	20.2328	1878.39	124.199	1047.31	51.2006	80.9395	104.701	76.8027	29.5526	119.858	200.966	125.279	63.9956	49.7497	52.7097	84.5875	158.367	811.69	3772.31
25	10037	25	0.29	20.3211	33.3276	.	206.704	136.363	36.9976	10.05	16.2126	2566.73	125.982	970.483	76.3729	79.8245	147.773	69.8795	42.1688	131.406	203.019	123.528	93.7847	69.1975	72.6718	103.251	216.176	1041.83	4456.74
26	10037	26	0.29	20.6708	25.5639	.	239.196	88.6325	49.2321	16.197	29.6184	3035.61	160.39	991.371	88.1831	104.845	121.673	133.771	43.8159	95.7581	284.51	138.769	63.7543	64.4752	58.0409	123.045	186.194	985.389	5131.7
27	10040	27	0.29	37.9549	29.8476	0.195082	262	139.451	50.3317	9.34258	43.6089	2524.87	108.488	931.933	75.7871	126.061	162.775	129.764	52.5507	136.407	208.808	116.104	82.2234	118.355	81.6858	109.632	206.005	1228.84	4447.34
28	10040	28	0.29	42.2813	32.2182	.	209.56	198.017	63.7752	11.5467	30.8996	2288.74	121.342	1152.14	85.8706	145.932	170.888	123.904	64.0667	174.221	227.015	165.431	101.787	130.561	78.6372	171.638	264.148	1436.25	4543.88
29	10063	29	0.29	18.6307	32.2438	.	.	.	.	.	.	.	.	.	.	.	.	.	.	.	.	.	.	.	.	.	.	.	.
30	10063	30	0.29	27.2123	53.1927	1.63713	76.7225	30.7953	11.5514	3.32924	21.3155	713.831	37.2786	248.089	13.2532	32.1741	41.2576	39.0142	13.9514	39.5391	62.4904	28.3537	32.5401	27.2266	23.683	30.982	53.7428	314.637	1266.48
31	9782	1	0.92	36.6939	40.3585	1.52646	423.973	134.142	62.1614	13.8326	41.8966	2848.36	152.492	1228.03	63.2894	153.197	160.926	209.806	76.4844	121.713	254.509	173.414	162.72	85.2852	84.3952	135.994	201.457	1290.69	5497.38
32	9782	2	0.92	52.8428	51.6737	1.35397	463.51	143.387	68.5305	19.0793	38.2635	2805.79	194.72	1258.47	70.2073	172.788	165.062	210.234	70.696	102.37	262.944	193.167	177.843	127.859	69.3915	119.703	241.41	1373.4	5602.03
33	9784	3	0.92	88.8789	29.2376	.	334.843	146.217	72.6134	13.1055	41.9316	2735.6	137.514	1594.16	82.0073	158.067	184.53	188.88	73.7143	139.636	259.564	215.55	134.058	107.151	81.2333	161.806	259.334	1420.77	5700.75
34	9784	4	0.92	59.9362	33.3595	.	357.473	150.625	59.611	13.7515	32.0003	2260.87	178.637	1246.22	77.1094	115.199	145.432	162.617	53.848	104.344	232.047	165.297	130.042	80.2777	68.3414	105.688	214.809	1172.6	4781.64
35	9888	5	0.92	.	.	.	434.1	114.587	52.4872	13.3702	42.9898	1597.8	126.71	860.654	62.1591	134.584	168.594	146.184	52.5651	156.067	250.994	165.232	171.189	138.902	90.7198	133.806	291.041	1355.4	3849.33
36	9888	6	0.92	.	.	.	349.28	145.184	60.987	17.2034	30.4517	1946.7	163.912	1026.71	98.952	181.232	234.581	184.264	65.0901	123.957	244.705	203.098	107.142	125.264	62.8684	133.587	305.497	1526.89	4283.77
37	9911	7	0.92	48.5598	36.2294	.	387.679	108.462	42.7447	14.8136	25.1819	1485.67	139.919	1139.33	69.4579	120.641	147.417	121.035	34.7207	121.665	214.072	181.372	120.142	117.864	84.6291	101.298	229.923	1155.81	3852.22
38	9911	8	0.92	72.2634	28.1694	0.730744	263.57	111.543	41.1161	11.0381	35.9726	1545.81	127.431	1017.32	75.4885	140.609	160.802	111.109	43.605	137.22	206.41	203.713	164.48	127.012	99.1101	113.577	261.247	1267.75	3730.44
39	9916	9	0.92	73.501	33.8263	.	291.685	174.145	61.3438	12.6802	39.6428	2166.6	116.972	1382.9	98.0859	131.263	191.701	176.195	57.1771	156.989	233.595	175.668	111.544	128.925	92.3775	144.468	296.498	1503.35	4737.1
40	9916	10	0.92	77.463	22.3939	.	236.352	139.606	43.9746	12.7554	28.0799	1930.49	139.956	1007.39	73.1509	153.261	207.442	166.154	44.3437	127.226	209.699	135.265	85.8428	129.1	57.5809	120.111	303.212	1401.08	3949.91
41	9940	11	0.92	90.9634	27.832	.	361.077	134.399	52.3264	14.3533	27.5992	2060.57	145.667	1123.79	66.4418	148.591	160.288	124.81	49.7258	135.473	233.027	195.055	198.548	143.87	95.7343	137.812	241.612	1300.95	4549.83
42	9940	12	0.92	64.5331	26.8249	.	237.491	121.373	48.348	13.9821	28.0945	1941.23	141.04	1012.82	69.6541	130.934	156.284	123.352	53.5699	126.368	213.816	142.761	130.067	94.1985	77.6548	125.701	211.193	1164.58	4035.36
43	9959	13	0.92	36.2721	45.8291	1.01142	588.694	168.661	75.8521	18.7533	38.2829	2797.39	150.101	1093.13	510.156	149.475	183.287	201.984	71.3214	134.594	278.395	191.945	170.956	175.484	84.9888	138.169	273.105	1953.06	5541.67
44	9959	14	0.92	37.1683	33.1791	.	235.544	165.318	61.311	16.5545	41.2242	2299.19	140.14	901.836	85.9458	126.355	154.916	188.97	68.0438	155.127	224.566	147.673	134.734	191.939	80.6081	173.925	235.831	1453.05	4376.7
45	9960	15	0.92	.	.	.	242.37	87.301	33.7198	8.32835	19.228	1452.75	105.992	986.59	46.7082	90.2066	104.997	102.921	28.1626	99.9702	163.519	134.122	80.8802	92.209	51.3366	99.8147	191.032	894.844	3327.32
46	9960	16	0.92	.	.	.	205.709	87.7786	41.5856	8.66316	23.8577	2087.39	100.927	997.568	63.4432	151.753	152.743	132.386	38.2332	138.601	231.22	136.168	54.4803	80.3823	40.3856	110.382	219.988	1105.69	3997.95
47	9984	17	0.92	37.0476	34.3517	.	280.353	177.561	37.8996	17.9416	31.7962	2139.9	142.009	954.375	67.4344	122.421	152.174	132.712	36.8911	117.355	209.795	175.225	61.4856	73.1899	71.3733	111.907	214.145	1165.26	4162.68
48	9984	18	0.92	25.9405	28.5755	.	186.004	110.272	30.5316	7.32129	19.4398	1457.24	103.118	769.068	58.6496	90.6971	108.153	113.038	29.2352	112.874	169.745	126.619	107.827	79.3161	92.2893	127.463	214.516	1009.04	3104.38
49	9985	19	0.92	.	.	.	434.89	126.143	47.8497	10.2225	29.7786	2501.99	113.568	955.443	51.7776	87.4901	117.705	114.412	59.477	125.214	247.544	155.51	104.39	103.602	78.5336	131.005	192.97	1057.33	4732.19
50	9985	20	0.92	.	.	.	424.726	146.74	51.8687	13.6557	43.3695	2449.95	109.909	1012.6	77.9428	108.43	140.767	118.881	62.5218	134.354	264.076	157.8	149.353	172.337	104.666	149.185	247.078	1313.72	4826.49
51	9992	21	0.92	67.184	29.978	.	238.032	106.55	45.9916	9.79452	35.8832	2258.49	111.872	771.839	45.0142	117.687	127.606	111.116	29.4403	138.16	188.563	140.204	76.6852	50.113	62.4698	113.599	196.458	984.614	3990.95
52	9992	22	0.92	27.1695	30.4019	.	193.215	99.7597	26.832	8.44165	26.7246	1376.81	92.6723	670.814	36.2794	90.2508	92.3642	92.215	36.548	120.584	153.358	115.377	70.1824	53.9258	58.3573	104.707	134.878	815.162	2839.13
53	10011	23	0.92	.	.	.	243.612	140.385	62.2404	12.5449	23.8567	2595.87	117.909	928.627	70.0713	142.745	151.074	106.834	57.561	137.228	251.369	150	88.1283	164.101	64.7777	154.772	249.19	1283.97	4628.93
54	10011	24	0.92	43.0061	32.922	.	201.351	106.634	36.1105	8.64924	28.2813	1651.64	97.3383	725.488	42.3358	107.348	107.664	86.2437	45.4683	123.693	187.962	118.416	84.8495	103.649	63.3649	111.458	193.728	980.13	3251.55
55	10012	25	0.92	31.2759	26.3299	.	.	.	.	.	.	.	.	.	.	.	.	.	.	.	.	.	.	.	.	.	.	.	.
56	10012	26	0.92	35.1455	27.9512	.	.	.	.	.	.	.	.	.	.	.	.	.	.	.	.	.	.	.	.	.	.	.	.
57	10021	27	0.92	76.6438	34.7126	.	.	.	.	.	.	.	.	.	.	.	.	.	.	.	.	.	.	.	.	.	.	.	.
58	10021	28	0.92	51.4076	42.1106	.	.	.	.	.	.	.	.	.	.	.	.	.	.	.	.	.	.	.	.	.	.	.	.
59	10057	29	0.92	31.932	44.3231	1.0195	.	.	.	.	.	.	.	.	.	.	.	.	.	.	.	.	.	.	.	.	.	.	.
60	10057	30	0.92	21.3938	33.8612	.	.	.	.	.	.	.	.	.	.	.	.	.	.	.	.	.	.	.	.	.	.	.	.

## Sheet: piglets at 3 week of nursery AA
Number	sow	rep	diet	Hcys	CysGly	GSH	Ala	Arg	Asn	Asp	Cys	Gln	Glu	Gly	His	Ile	Leu	Lys	Met	Phe	Pro	Ser	Tau	Thr	Trp	Tyr	Val	ind	dis
1	9822	1	0.29	56.2176	20.6713	.	358.278	113.274	56.2222	12.6583	19.9106	2580.99	148.863	1051.16	41.4916	156.236	149.858	99.1433	49.5498	93.2574	201.128	208.712	73.2904	62.7088	52.8707	63.238	201.803	1020.19	4774.45
2	9861	2	0.29	25.4158	17.4787	.	497.209	139.3	59.963	13.7958	20.9636	2782.53	137.518	702.294	61.4175	157.57	182.869	199.381	41.6019	108.206	230.801	180.607	107.712	176.009	60.1632	117.077	280.464	1406.98	4850.47
3	9891	3	0.29	27.6087	21.6595	.	257.045	180.608	54.0291	18.8584	23.5363	3353.13	220.586	541.861	68.9501	154.249	183.999	126.413	29.9541	110.673	157.049	138.749	68.1959	101.932	82.7727	97.7261	340.977	1380.53	4930.76
4	9935	4	0.29	52.2422	13.2411	1.65304	285.092	223.492	104.591	17.3826	36.0212	2689.42	112.747	890.689	77.2664	211.92	265.227	265.357	69.6097	123.169	222.992	214.413	72.6519	209.92	75.3875	123.078	384.764	1906.11	4769.08
5	9943	5	0.29	46.3899	19.7845	.	300.519	117.992	55.3496	12.0615	6.88271	3156.1	144.578	754.628	48.1212	207.074	261.621	127.417	25.2103	116.811	194.388	225.298	97.9176	137.2	61.583	81.978	302.317	1405.35	5029.7
6	9961	6	0.29	62.2744	14.7203	.	307.245	131.517	67.1739	19.7347	23.8726	3791.5	201.37	906.72	68.7603	156.445	218.305	142.595	62.9122	101.34	205.358	166.376	68.1382	134.868	61.6723	9.8158	312.926	1391.34	5767.3
7	9964	7	0.29	42.3552	14.3778	.	458.09	245.988	87.4023	22.5773	15.7348	3977.28	239.536	781.168	64.5142	186.344	206.572	219.194	66.8081	128.353	216.763	198.28	72.0191	93.0058	63.9499	158.447	333.62	1608.35	6227.3
8	9971	8	0.29	19.8667	19.0681	.	277.999	138.121	67.9345	10.8428	20.8719	2903.34	131.702	633.99	50.9134	220.473	248.069	137.391	34.3619	115.694	173.813	142.107	84.428	141.269	50.3936	100.985	339.63	1476.32	4548.02
9	9982	9	0.29	30.6905	16.4436	.	321.009	187.493	95.6415	16.8694	23.0614	3885.53	151.523	843.115	82.407	202.181	238.994	193.759	57.4228	135.48	231.913	220.257	87.6115	274.402	69.4327	131.478	320.594	1762.17	6008.01
10	10000	10	0.29	46.2475	22.9224	.	308.064	133.32	62.8858	14.6386	20.4551	2798.62	157.944	877.877	59.3545	143.624	158.735	99.5281	51.0537	103.12	188.746	166.774	45.4764	294.594	53.5113	77.3435	249.382	1346.22	4718.83
11	10003	11	0.29	36.4779	22.3575	.	314.796	147.51	64.2693	16.6569	23.7169	2410.35	213.479	596.111	68.1733	185.122	199.09	159.075	34.9627	137.06	164.636	158.936	93.8176	89.9068	78.5691	108.69	290.566	1390.03	4165.45
12	10009	12	0.29	40.4725	20.4899	.	222.979	170.832	65.4425	13.0582	41.4543	3013.17	148.417	656.414	82.2217	272.376	250.667	167.847	43.9267	116.367	201.061	180.953	96.5365	135.945	56.0645	106.951	360.064	1656.31	4746.44
13	10037	13	0.29	19.3563	14.3531	.	241.368	183.554	72.0388	15.2515	24.3149	3054.96	158.141	793.175	58.8339	211.808	223.294	188.639	49.9735	120.955	201.252	210.586	69.802	203.95	63.1412	117.288	323.823	1627.97	4958.18
14	10040	14	0.29	20.9648	15.8978	.	254.034	159.143	79.5369	13.1478	21.0227	2828.79	142.997	592.116	77.5732	188.187	213.22	159.114	36.9758	120.697	184.295	168.84	66.0364	196.328	47.5308	92.2118	308.038	1506.81	4443.03
15	10063	15	0.29	34.3597	12.5259	.	270.976	142.816	63.3953	19.2258	23.9473	2929.98	179.183	694.43	51.143	204.407	247.889	135.11	30.6964	119.008	174.353	241.322	62.9749	169.779	59.2612	85.1526	347.747	1507.86	4744.94
16	9782	1	0.92	48.2024	14.2287	2.28597	312.78	97.2542	62.6135	19.6133	20.3331	2914.11	186.866	1114.35	39.7785	116.461	146.915	107.95	40.3848	100.303	179.095	208.932	43.0155	89.4457	34.5225	59.5752	213.708	986.722	5121.29
17	9784	2	0.92	34.8981	25.5637	1.6302	274.651	143.912	71.5703	20.0582	18.8146	3236.95	186.12	1134.76	38.631	185.985	217.11	161.107	42.8969	109.663	202.905	193.889	52.6168	112.191	59.2016	93.5828	280.923	1351.62	5485.92
18	9888	3	0.92	.	.	.	242.567	120.869	73.1207	17.0115	25.1165	3340.1	173.861	821.65	60.5883	209.268	250.649	175.863	45.4026	105.997	214.694	256.044	55.8547	260.709	42.3815	93.0384	349.039	1620.77	5313.06
19	9911	4	0.92	35.428	15.9503	.	268.575	124.284	51.5139	14.4859	16.8705	2286.17	160.366	601.111	78.7222	172.021	211.644	141.72	29.4835	121.279	166.206	184.562	41.2865	104.141	46.4014	73.3754	280.9	1310.6	3864.53
20	9916	5	0.92	83.0987	16.3331	.	272.674	163.678	75.618	15.378	21.1434	3779.89	137.001	890.685	65.9832	193.828	236.696	162.467	45.3651	115.588	195.243	189.139	71.1052	162.348	59.3698	107.847	332.06	1537.38	5755.73
21	9940	6	0.92	33.8599	21.4744	.	283.928	180.441	83.9541	20.689	35.662	2518.74	169.407	698.387	98.2207	232.665	281.963	226.448	48.9611	147.817	197.793	232.409	69.9718	178.762	67.4813	109.282	347.739	1810.5	4420.22
22	9959	7	0.92	34.9149	13.4824	2.11781	260.098	119.787	48.0343	15.3144	23.0056	2251.01	120.95	642.818	58.4004	167.008	180.147	127.229	40.4796	95.7273	183.538	138.779	20.0225	194.973	44.2471	80.3027	261.201	1289.2	3783.87
23	9960	8	0.92	.	.	.	284.414	150.467	78.1128	15.393	22.7828	2839.19	149.739	643.093	65.9124	216.862	289.113	173.98	26.2483	130.471	182.187	200.079	82.7716	204.527	63.4435	107.492	373.71	1694.73	4605.25
24	9984	9	0.92	44.7381	18.9778	.	208.233	177.515	61.5612	16.257	34.7216	2821.52	145.113	708.138	64.8001	231.542	256.384	161.307	33.3228	122.654	181.412	196.341	113.437	135.947	52.4651	96.098	315.667	1551.6	4582.83
25	9985	10	0.92	.	.	.	293.438	108.203	45.15	16.3988	15.8519	1994.1	146.325	946.898	50.7745	141.871	149.003	129.917	37.545	78.4965	187.038	185.776	27.0568	94.15	38.7325	57.1324	201.719	1030.41	3915.16
26	9992	11	0.92	33.7752	33.1027	.	345.053	116.41	52.082	27.8533	19.7018	2368.44	262.197	932.665	51.7025	131.851	145.085	135.227	36.1525	106.029	176.349	286.752	30.6364	46.5048	40.0924	71.5805	209.465	1018.52	4573.31
27	10011	12	0.92	40.0657	16.9748	.	247.873	186.713	85.4213	18.0673	17.7786	3349.39	147.788	761.267	74.7901	273.653	283.711	230.829	74.7395	135.736	222.662	197.204	85.0859	220.868	67.4483	149.391	408.473	1956.96	5281.93
28	10012	13	0.92	17.687	12.5947	.	.	.	.	.	.	.	.	.	.	.	.	.	.	.	.	.	.	.	.	.	.	.	.
29	10021	14	0.92	39.4135	12.4451	.	.	.	.	.	.	.	.	.	.	.	.	.	.	.	.	.	.	.	.	.	.	.	.
30	10057	15	0.92	22.3565	19.2743	2.00579	.	.	.	.	.	.	.	.	.	.	.	.	.	.	.	.	.	.	.	.	.	.	.

## Sheet: piglets at 6 week of nursery AA
Number	sow	rep	diet	Hcys	CysGly	GSH	Ala	Arg	Asn	Asp	Cys	Gln	Glu	Gly	His	Ile	Leu	Lys	Met	Phe	Pro	Ser	Tau	Thr	Trp	Tyr	Val	ind	dis
1	9822	1	0.29	34.9994	24.011	.	288.955	152.74	70.5634	13.0145	19.7004	3372.54	139.182	884.453	84.0534	224.665	244.423	218.331	52.3389	116.548	247.367	196.094	95.934	172.59	75.2788	159.286	377.775	1718.74	5487.09
2	9822	2	0.29	24.2126	19.341	.	378.928	251.072	96.1978	22.3484	30.6484	4011.81	230.737	1035.79	87.5062	322.069	355.837	346.022	76.2723	156.748	333.377	258.722	90.8256	192.949	80.8898	166.271	498.57	2367.94	6655.66
3	9861	3	0.29	30.9153	24.6764	.	295.422	147.876	52.7563	17.7113	23.5385	2712.58	153.259	828.24	42.4764	191.161	189.345	226.213	48.9527	93.0105	253.344	144.958	78.0769	146.534	65.2719	121.197	296.946	1447.78	4681.08
4	9861	4	0.29	22.4435	28.1379	1.39438	266.339	156.193	64.9134	20.4236	22.1259	2950.02	224.987	786.006	43.396	216.85	201.558	221.951	47.7004	103.03	192.313	163.981	65.2016	126.061	70.5138	139.989	325.432	1512.69	4896.3
5	9891	5	0.29	26.6327	27.1126	0.834152	319.957	156.979	64.3442	16.939	27.5448	2398.04	192.52	783.606	58.9943	186.803	213.869	202.456	43.8253	107.647	201.547	157.201	74.0888	151.864	57.5922	118.214	311.794	1491.82	4354.01
6	9891	6	0.29	27.0107	25.1242	.	278.918	166.856	54.2759	26.9487	22.5042	2708.89	199.385	492.532	66.2434	212.62	261.559	167.693	34.8937	111.181	177.959	149.441	86.0777	110.213	82.5201	105.077	404.869	1618.65	4302.01
7	9935	7	0.29	36.703	17.6713	1.14046	301.497	131.946	68.0273	12.966	24.5632	3099.02	133.435	806.921	70.4122	206.562	240.122	211.568	48.8093	106.079	209.663	181.014	45.8928	136.624	46.1226	110.082	376.501	1574.75	4993.08
8	9935	8	0.29	22.7565	19.8469	1.69879	299.269	156.523	77.6003	21.062	30.8825	3762.55	159.45	715.833	49.739	225.76	264.299	221.629	56.4429	107.173	226.123	153.827	90.9068	144.828	61.2132	125.123	384.484	1672.09	5662.62
9	9943	9	0.29	36.628	22.0884	.	478.847	138.845	77.727	16.1519	22.5018	3349.32	145.288	797.943	53.3429	182.646	216.309	215.918	45.7415	115.102	242.962	180.928	108.33	181.671	76.7122	123.329	370.265	1596.55	5543.32
10	9943	10	0.29	29.4305	22.6754	.	317.973	153.776	66.233	26.6175	389.216	2734.34	140.344	732.769	67.8518	239.63	244.481	5.91089	45.9249	121.394	267.605	186.495	143.522	137.483	67.7039	115.378	385.458	1469.61	5120.49
11	9961	11	0.29	39.6535	18.7454	.	396.29	152.744	86.8851	23.821	34.8378	3548.12	211.577	922.859	61.2329	273.833	285.492	223.516	57.9534	139.255	302.42	216.302	57.8187	166.195	66.0163	139.418	394.453	1820.69	5940.35
12	9961	12	0.29	32.6059	20.3014	.	287.717	139.15	76.9703	17.6396	14.6186	3658.77	157.595	841.947	57.7519	202.763	213.81	163.48	80.1937	115.889	243.355	177.147	78.9831	172.997	79.3066	115.193	333.136	1558.48	5669.93
13	9964	13	0.29	25.3809	18.0637	3.33459	350.434	194.201	78.0735	14.8883	21.3954	3372.79	153.029	889.006	62.8176	251.616	266.502	309.796	59.1081	120.569	288.396	193.917	82.0847	163.294	53.4833	140.001	416.258	1897.65	5584.02
14	9964	14	0.29	24.0526	25.3523	0.570346	336.588	119.606	48.1575	14.483	14.2181	2640.13	137.805	593.736	55.1456	199.658	211.776	195.228	30.5924	93.1505	212.849	133.496	84.478	115.556	60.2577	113.274	331.357	1412.33	4329.22
15	9971	15	0.29	27.4412	18.9197	.	302.534	171.328	75.4384	14.5365	30.7435	3636.24	129.504	817.392	53.8262	225.148	247.325	203.775	58.4341	109.938	244.927	191.162	89.3188	196.677	77.6558	146.897	413.411	1757.52	5678.7
16	9971	16	0.29	15.4275	11.2007	0.666101	386.647	235.237	112.433	32.3497	45.3575	4598.72	204.243	1172.29	60.2811	237.554	230.362	257.246	64.8689	142.394	283.619	298.306	68.8086	236.147	94.2401	161.643	338.025	1896.36	7364.41
17	9982	17	0.29	24.1582	18.2472	0.804027	353.325	210.97	102.324	17.0215	43.0607	3835.43	161.942	1003.63	71.9564	218.599	230.021	242.752	78.2038	130.452	274.179	193.602	101.861	219.266	87.7256	177.455	385.814	1875.76	6263.83
18	9982	18	0.29	22.2473	14.575	.	399.322	255.695	109.96	17.1548	27.702	3989.72	170.844	836.746	79.9264	257.287	287.523	325.78	81.7571	149.341	287.016	181.527	117.552	225.066	86.8226	199.999	436.394	2185.59	6337.54
19	10000	19	0.29	25.9499	19.6417	1.43642	380.832	175.05	243.511	32.8337	67.4437	3220.22	147.381	790.991	66.1906	250.739	247.338	266.156	42.8183	138.27	313.03	238.593	73.581	202.46	79.1304	178.12	361.538	1829.69	5686.54
20	10000	20	0.29	26.2762	23.4595	1.7327	345.152	194.752	86.5013	21.262	33.7526	4175	180.218	849.145	64.6197	295.867	292.076	276.74	49.5863	136.14	258.516	218.904	66.139	293.104	68.7261	161.319	457.081	2128.69	6395.9
21	10003	21	0.29	17.9914	22.6835	.	184.923	137.326	56.2233	13.1895	20.6081	3056.46	157.213	791.472	68.8581	177.949	265.596	150.287	30.252	112.428	201.826	144.434	108.586	128.96	67.3265	102.849	353.285	1492.27	4837.78
22	10003	22	0.29	22.4072	30.9919	2.24889	309.978	159.364	73.8709	19.5055	18.5158	3609.19	162.638	1046.78	37.862	113.923	160.499	147.102	47.6675	86.8663	217.947	190.759	150.571	95.98	73.8198	93.4341	278.439	1201.52	5893.18
23	10009	23	0.29	36.64	23.7212	.	222.655	150.184	69.1133	19.0202	39.9758	3688.48	208.677	925.943	77.4399	218.013	224.506	161.818	53.3956	108.497	209.231	158.878	189.535	157.275	64.3328	141.318	348.98	1564.44	5872.83
24	10009	24	0.29	24.8443	22.2523	.	223.171	108.33	49.2125	15.2567	31.5716	2781.19	153.506	712.997	45.4395	196.564	215.583	170.528	36.782	91.1825	198.605	140.987	118.968	128.267	56.3464	100.211	338.929	1387.95	4525.68
25	10037	25	0.29	0	38.1064	.	278.971	98.0973	62.4303	15.5325	18.4756	3255.86	152.31	1008.35	24.7192	106.804	115.357	61.6306	41.641	54.9741	209.262	164.547	41.6873	56.4747	53.1242	57.4677	187.39	800.212	5264.89
26	10037	26	0.29	25.4701	20.0094	.	168.539	111.602	53.703	18.6236	30.9841	2960.57	107.751	745.555	52.7911	168.75	218.209	174.049	51.4221	78.8123	214.532	130.641	79.3022	122.149	37.4209	68.5662	341.358	1356.56	4578.77
27	10040	27	0.29	23.898	26.0841	1.79122	416.303	199.06	81.8757	24.5803	19.9956	3621.66	189.085	795.845	52.6165	224.249	300.351	174.468	28.2306	146.745	205.247	227.72	92.4952	187.484	65.334	135.547	352.371	1730.91	5810.35
28	10040	28	0.29	26.9769	19.2502	1.63767	437.652	172.95	88.0688	21.5469	18.5196	3568.79	143.872	796.249	66.3583	209.642	294.515	216.354	32.8866	141.159	224.562	220.974	65.1637	157.852	72.558	128.388	334.322	1698.6	5713.78
29	10063	29	0.29	17.0967	17.86	.	278.553	290.173	132.183	25.1708	40.5589	4907.54	168.029	1130.73	120.297	223.722	269.479	273.598	72.8536	150.135	267.347	242.509	134.472	346.519	121.152	144.089	437.812	2305.74	7471.18
30	10063	30	0.29	20.4997	22.118	.	264.391	202.01	92.6346	19.4611	17.9006	3529.39	168.523	969.226	43.8179	231.071	261.696	224.139	55.544	130.953	229.919	200.226	89.4286	118.611	82.8983	128.611	416.047	1766.79	5709.71
31	9782	1	0.92	27.9724	24.2202	1.82508	336.18	167.917	75.442	22.9002	27.6917	3352.73	179.118	789.483	60.1845	255.063	260.554	215.499	55.8691	103.389	270.241	182.844	79.2471	195.914	82.722	137.318	430.843	1827.95	5453.2
32	9782	2	0.92	22.9701	23.0207	.	357.032	165.273	78.6865	24.7846	27.418	4083.2	268.174	907.242	96.6557	313.44	303.496	256.717	54.9072	142.123	255.89	243.796	91.2165	178.798	100.489	145.84	490.692	2102.59	6483.28
33	9784	3	0.92	22.9905	21.9116	0.590287	268.219	129.731	72.3841	12.793	25.465	3571.68	120.591	890.826	34.0812	180.978	220.868	208.393	45.6033	91.5156	215.137	164.385	23.0487	143.548	51.9461	99.9524	359.598	1466.26	5464.48
34	9784	4	0.92	18.66	18.7558	.	292.5	184.239	66.9073	18.324	38.5913	3685.37	178.477	975.199	66.389	227.641	251.595	252.505	44.4659	104.08	232.268	171.05	81.5621	213.609	70.3983	104.606	388.55	1803.47	5844.86
35	9888	5	0.92	.	.	.	477.494	216.915	110.164	22.8978	53.2815	4817.78	218.138	878.732	59.4335	259.917	322.975	313.498	90.1711	131.375	281.713	211.591	90.2041	303.935	96.3178	159.281	521.445	2315.98	7321.28
36	9888	6	0.92	.	.	.	326.384	140.482	58.3599	18.6191	18.0258	2994.19	214.328	790.845	51.6103	211.015	215.811	221.193	42.1863	102.365	209.077	187.516	121.878	119.927	65.4464	104.666	317.42	1487.46	5043.89
37	9911	7	0.92	34.5795	16.3033	.	218.084	119.027	59.7313	13.1922	19.4844	2572.5	136.134	811.746	71.2835	208.047	229.654	160.401	45.7574	97.5965	219.711	162.804	66.6646	159.604	61.9935	102.137	355.955	1509.32	4382.19
38	9911	8	0.92	18.1831	20.5302	.	292.04	122.372	65.8997	18.3345	27.3242	2874.31	176.003	660.636	60.2249	238.992	251.681	190.756	49.4955	102.412	237.906	140.579	84.2592	186.189	63.5935	98.8087	388.373	1654.09	4676.1
39	9916	9	0.92	25.1086	18.7156	.	257.363	120.549	58.7334	12.8244	13.27	3237.5	133.489	759.607	53.3969	194.604	234.866	165.414	50.9753	108.919	232.383	145.142	84.2706	134.985	80.2819	112.768	389	1143.99	5047.35
40	9916	10	0.92	27.1728	23.6748	1.09337	340.463	281.491	116.114	21.038	63.8482	5791.13	219.684	1135.62	110.336	333.995	414.529	366.031	82.61	166.613	314.798	236.898	126.441	221.02	89.9129	207.776	611.191	2677.73	8573.81
41	9940	11	0.92	33.093	20.404	.	608.002	165.77	75.9091	32.6522	34.3607	3670.86	310.864	942.39	57.1579	196.319	230.122	201.564	42.1424	149.253	298.2	270.935	80.8907	129.453	110.388	151.285	386.662	1668.83	6476.35
42	9940	12	0.92	35.4565	19.7884	.	349.806	176.938	69.7067	15.5658	37.8113	3574.95	169.062	764.3	58.7834	225.952	226.18	207.503	57.8576	114.646	217.905	167.986	76.5317	200.997	73.1638	134.815	356.588	1698.61	5578.44
43	9959	13	0.92	29.5222	23.7457	.	345.027	158.304	84.8108	18.6125	23.4411	3455.63	139.413	788.649	79.4953	227.189	251.955	236.884	68.8833	107.306	275.953	185.717	89.6275	254.905	77.4836	141.064	413.429	1875.84	5547.94
44	9959	14	0.92	43.0391	18.3075	.	417.218	122.657	68.0769	45.9966	25.6814	3317.81	154.124	910.205	42.8433	244.851	253.677	193.386	46.0325	127.029	252.852	369.009	98.9071	164.038	82.7659	149.141	393.823	1671.1	5809.02
45	9960	15	0.92	.	.	.	409.78	138.989	84.9041	21.9614	14.369	4164.87	183.727	742.439	57.3779	216.337	297.481	269.937	35.0226	127.755	228.867	189.822	123.097	138.114	52.8447	137.007	349.533	1683.39	6300.85
46	9960	16	0.92	.	.	.	893.807	152.447	93.7472	90.181	30.5293	3720.9	230.407	1497.68	179.507	157.704	188.386	234.366	43.8052	81.2524	540.653	386.642	147.783	315.032	38.4908	117.566	259.117	1650.11	7749.9
47	9984	17	0.92	26.085	19.1499	1.03184	248.296	173.174	87.0849	13.2051	25.2792	4109.18	117.925	706.087	46.62	242.843	257.44	174.606	65.317	107.212	222.5	159.445	160.229	216.222	56.691	144.897	407.021	1747.15	5994.12
48	9984	18	0.92	38.5475	21.6896	0.785383	231.545	138.391	69.6881	16.6747	57.1619	3593.7	126.825	810.2	60.6308	263.416	278.155	238.523	18.0804	107.197	248.946	161.002	111.742	191.593	58.3351	154.515	453.653	1807.97	5582
49	9985	19	0.92	.	.	.	206.094	126.457	74.0291	17.2809	22.7383	2843.67	136.719	895.41	64.1129	198.965	243.908	174.818	39.8168	96.5807	206.792	171.488	77.2692	128.111	76.437	92.3955	375.817	1525.02	4743.89
50	9985	20	0.92	.	.	.	277.321	143.739	54.0928	19.5119	22.0679	2689.77	171.385	564.123	58.965	222.857	257.829	235.112	34.3519	87.4413	192.809	142.423	71.9207	135.514	45.4356	92.0848	372.072	1593.32	4297.51
51	9992	21	0.92	27.8372	19.3245	0.665922	304.756	181.143	73.1222	19.6746	25.5595	3356.12	177.089	783.499	50.3786	226.54	236.289	233.475	49.2995	109.479	226.246	197.551	77.4929	178.546	51.5954	127.781	364.775	1681.52	5368.9
52	9992	22	0.92	18.5068	26.8453	0.89512	316.246	166.861	66.8299	21.2933	27.2089	3305.61	160.92	981.111	52.9704	248.036	251.765	196.54	44.4156	127.538	244.032	263.534	71.2695	186.173	67.3219	131.521	335.15	1676.77	5589.57
53	10011	23	0.92	27.6588	16.5049	.	491.733	188.626	19.2754	20.1319	16.3026	3527.72	187.015	927.643	52.632	184.935	274.795	237.799	36.2259	137.295	226.666	174.423	118.16	130.969	59.4282	114.689	323.513	1626.22	5823.76
54	10011	24	0.92	45.5994	16.2116	.	420.233	145.845	82.3208	19.7438	12.2886	2937.82	142.805	873.245	66.7486	220.955	293.913	199.943	56.1262	155.04	241.711	180.616	64.3405	138.354	84.1535	134.984	398.926	1760	5110.1
55	10012	25	0.92	22.994	21.4474	.	.	.	.	.	.	.	.	.	.	.	.	.	.	.	.	.	.	.	.	.	.	.	.
56	10012	26	0.92	18.1748	18.4686	.	.	.	.	.	.	.	.	.	.	.	.	.	.	.	.	.	.	.	.	.	.	.	.
57	10021	27	0.92	30.0703	17.5037	.	.	.	.	.	.	.	.	.	.	.	.	.	.	.	.	.	.	.	.	.	.	.	.
58	10021	28	0.92	33.0085	18.5263	.	.	.	.	.	.	.	.	.	.	.	.	.	.	.	.	.	.	.	.	.	.	.	.
59	10057	29	0.92	30.5687	25.2598	0.928319	.	.	.	.	.	.	.	.	.	.	.	.	.	.	.	.	.	.	.	.	.	.	.
60	10057	30	0.92	33.8305	20.5582	1.1394	.	.	.	.	.	.	.	.	.	.	.	.	.	.	.	.	.	.	.	.	.	.	.
